# Supplementary material for: The effect of machine learning tools for evidence synthesis on resource use and time-to-completion: protocol for a retrospective pilot study
Source: Syst Rev. 2023 Jan 17;12:7. doi: 10.1186/s13643-023-02171-y (PMC9843684; doi:10.1186/s13643-023-02171-y)
Supplement: Supplementary file 1 — Additional file 1. Data extraction form and dictionary. [file 13643_2023_2171_MOESM1_ESM.xlsx]

## Sheet: Data Extraction Form
Review ID	Organization	Title (English)	Tittel (Norsk)	Area (Health or Welfare)	Protocol Link	Review Link	HTA (Y or N)	Synthesis planned: none (Y or N)	Synthesis planned: Meta-Analysis or qualitative synthesis (Y or N)	Synthesis planned: NMA (Y or N)	Recommended ML (Y or N)	Notes on Non-recommended ML	Ranking algorithm during study identification (Y or N)	Classifiers during study identification (Y or N)	Classifiers during data extraction (Y or N)	Clustering during study identification (Y or N)	Clustering during data extraction (Y or N)	OpenAlex during study identification (Y or N)	RoB assessment (Y or N)	Automated data extraction (Y or N)	Other ML (Y or N)	Other ML and review phase (free text)	Commission Day (1-31)	Commission Month (1-12)	Commission Year (2020-)	Completion Day (1-31)	Completion Month (1-12)	Completion Year (2020-)	Resource Use (Person-Hours)	Ongoing (Y or N)	Commissioner satisfaction overall (1-5 scale)	Number of downloads to date
Example 1	Organization 1	An Example	Et eksempel	H	XXX	XXX	Y	N	Y	N	Y	Free text notes	Y	N	N	N	N	N	N	N	N	Not applicable	1	2	2020	10	3	2021	1000	N	4	30

## Sheet: Data Dictionary
Variable	Description	Legal Values
Review ID	A unique identifier for the review	Any unique text
Title (English)	The English-language title of the review	Free text
Title (Norsk)	The Norwegian-language title of the review	Free text
Area (H or W)	Subject area of the review (health or welfare)	H or W
Protocol Link	Link to the review protocol	URL
Report Link	Link to the report	URL or MISSING
HTA (Y or N)	Is the review an HTA?	Y or N
Synthesis planned: none (Y or N)	Did the protocol plan NO synthesis?	Y or N
Synthesis planned: meta-analysis (Y or N)	Did the protocol plan any kind of meta-analysis, qualitative or quantitative?	Y or N
NMA Planned (Y or N)	Did the protocol plan a network meta-analysis (NMA)?	Y or N
Recommended ML (Y or N)	Did the review use recommended-ML?	Y or N
Notes on Recommended ML	Any notes on the decision made about Recommended ML	Free text
Ranking algorithm during study identification (Y or N)	Did the review use this function (whehter recommended or not)?	Y or N
Classifiers during study identification (Y or N)	Did the review use this function (whehter recommended or not)?	Y or N
Classifiers during data extraction (Y or N)	Did the review use this function (whehter recommended or not)?	Y or N
Clustering during study identification (Y or N)	Did the review use this function (whehter recommended or not)?	Y or N
Clustering during data extraction (Y or N)	Did the review use this function (whehter recommended or not)?	Y or N
OpenAlex during study identification (Y or N)	Did the review use this function (whehter recommended or not)?	Y or N
RoB assessment (Y or N)	Did the review use this function (whehter recommended or not)?	Y or N
Automated data extraction (Y or N)	Did the review use this function (whehter recommended or not)?	Y or N
Other ML (Y or N)	Did the review use this function (whehter recommended or not)?	Y or N
Other ML and review phase (free text)	What was the review phase of the other function used?	Free text
Commission Day (1-31)	The day of month the review was commissioned	1-31
Commission Month (1-12)	The month the review was commissioned	1-12
Commission Year (2020-)	The year the review was commissioned	Four-digit year
Completion Day (1-31)	The day of month the review was completed	1-31 or MISSING
Completion Month (1-12)	The month the review was completed	1-12 or MISSING
Completion Year (2020-)	The year the review was completed	Four-digit year or MISSING
Resource Use (Person-Hours)	The number of person-hours used on the review (so far, for ongoing reviews)	Integer value or MISSING
Ongoing (Y or N)	Is the review ongoing (i.e., not completed)?	Y or N
Commissioner satisfaction overall (1-5 scale)		1-5 or MISSING
Number of downloads to date
